# Supplementary material for: Plasma-Etched Black GaAs Nanoarrays with Gradient Refractive Index Profile for Broadband, Omnidirectional, and Polarization-Independent Antireflection
Source: Nanomaterials (Basel). 2024 Jul 6;14(13):1154. doi: 10.3390/nano14131154 (PMC11243535; doi:10.3390/nano14131154)
Supplement: Supplementary file 1 [file nanomaterials-14-01154-s001.zip]

Archive with 1 entries (1 files):
- nanomaterials-3067762-supplementary.pdf
